# Supplementary material for: Identification of Genes Associated with Resistance to Persulcatusin, a Tick Defensin from Ixodes persulcatus
Source: Microorganisms. 2024 Feb 19;12(2):412. doi: 10.3390/microorganisms12020412 (PMC10892762; doi:10.3390/microorganisms12020412)
Supplement: Supplementary file 1 [file microorganisms-12-00412-s001.zip]

Archive with 2 entries (2 files):
- Shimoda IP Supplementary Table.xlsx
- Supplementary Figure.pdf
